# Supplementary material for: Osmotic stress in banana is relieved by exogenous nitric oxide
Source: PeerJ. 2021 Feb 9;9:e10879. doi: 10.7717/peerj.10879 (PMC7879939; doi:10.7717/peerj.10879)
Supplement: Supplemental Information 6 — Data for the percentage of yellow leaves, total weight and the number of newly formed roots. [file peerj-09-10879-s006.xlsx]

## Sheet: Changes of total weight
The total weight of the plants was measured at 5, 7, 9, and 11 days of treatment
Control						Transformed data to Log(x+1.6)
Replicate	5-day	7-day	9-day	11-day		Replicate	5-day	7-day	9-day	11-day
R1	0.06	0.08	0.18	0.28		R1	0.220108	0.225309	0.25042	0.274158
	0.07	0.07	0.18	0.45			0.222716	0.222716	0.25042	0.311754
	0.03	0.04	0.18	0.24			0.212188	0.214844	0.25042	0.264818
R2	0.1	0.25	0.2	0.48		R2	0.230449	0.267172	0.255273	0.318063
	0.05	0.06	0.18	0.05			0.217484	0.220108	0.25042	0.217484
	0.09	0.12	0.3	0.32			0.227887	0.235528	0.278754	0.283301
R3	-0.01	0.02	0.09	0.28		R3	0.201397	0.209515	0.227887	0.274158
	0.04	0.12	0.29	0.56			0.214844	0.235528	0.276462	0.334454
	0.07	0.14	0.22	0.37			0.222716	0.240549	0.260071	0.294466
Average	0.0555556	0.1	0.202222	0.336667		Average	0.218865	0.230141	0.25557	0.285851
STDEV	0.0332081	0.0687386	0.0633991	0.151079		STDEV	0.00876486	0.0172345	0.0152756	0.0345352
SE	0.0110694	0.0229129	0.021133	0.0503598		SE	0.00292162	0.00574483	0.00509187	0.0115117
PEG
Replicate	5-day	7-day	9-day	11-day		Replicate	5-day	7-day	9-day	11-day
R1	-0.14	-0.27	-0.16	0.02		R1	0.164353	0.123852	0.158362	0.209515
	-0.16	-0.52	-0.49	-0.6			0.158362	0.0334238	0.045323	0
	-0.25	-0.54	-0.37	-0.53			0.130334	0.0253059	0.0899051	0.0293838
R2	-0.21	-0.19	-0.11	0.16		R2	0.143015	0.149219	0.173186	0.245513
	-0.28	-0.29	-0.38	-0.37			0.120574	0.117271	0.0863598	0.0899051
	-0.16	-0.21	-0.39	-0.4			0.158362	0.143015	0.0827854	0.0791812
R3	-0.25	-0.28	-0.26	-0.12		R3	0.130334	0.120574	0.127105	0.170262
	-0.24	-0.32	-0.37	-0.24			0.133539	0.10721	0.0899051	0.133539
	-0.17	-0.24	-0.16	0.01			0.155336	0.133539	0.158362	0.206826
Average	-0.206667	-0.317778	-0.298889	-0.23		Average	0.143801	0.105934	0.112366	0.129347
STDEV	0.0504975	0.126864	0.131	0.264528		STDEV	0.0157626	0.0453249	0.043593	0.0854484
SE	0.0168325	0.042288	0.0436668	0.088176		SE	0.00525419	0.0151083	0.014531	0.0284828
PEG+SNP
Replicate	5-day	7-day	9-day	11-day		Replicate	5-day	7-day	9-day	11-day
R1	-0.16	-0.15	-0.12	-0.06		R1	0.158362	0.161368	0.170262	0.187521
	-0.22	-0.15	-0.07	0.05			0.139879	0.161368	0.184691	0.217484
	-0.23	-0.21	-0.17	0.05			0.136721	0.143015	0.155336	0.217484
R2	-0.18	-0.3	-0.2	-0.04		R2	0.152288	0.113943	0.146128	0.193125
	-0.08	-0.19	-0.1	-0.05			0.181844	0.149219	0.176091	0.190332
	-0.28	-0.37	-0.33	-0.13			0.120574	0.0899051	0.103804	0.167317
R3	-0.24	-0.29	-0.2	-0.44		R3	0.133539	0.117271	0.146128	0.064458
	-0.34	-0.37	-0.23	-0.05			0.100371	0.0899051	0.136721	0.190332
	0.14	0.01	0.29	0.03			0.240549	0.206826	0.276462	0.212188
Average	-0.176667	-0.224444	-0.125556	-0.0711111		Average	0.15157	0.13698	0.16618	0.182249
STDEV	0.139642	0.122384	0.174005	0.150453		STDEV	0.0405353	0.0380878	0.0478279	0.0471086
SE	0.0465475	0.0407946	0.0580017	0.050151		SE	0.0135118	0.0126959	0.0159426	0.0157029

## Sheet: Number of new roots
The number of newly formed roots was recorded at 9 and 11 days of treatment
Control				PEG				PEG+SNP
Replicate	9-day	11-day		Replicate	9-day	11-day		Replicate	9-day	11-day
R1	18	18		R1	15	17		R1	9	8
	14	18			3	4			13	16
	17	17			7	8			6	10
R2	12	17		R2	13	22		R2	5	11
	14	14			1	1			25	30
	13	22			3	3			19	22
R3	15	17		R3	15	21		R3	7	7
	8	12			2	3			14	20
	12	14			3	6			22	26
Average	13.6667	16.5556		Average	6.88889	9.44444		Average	13.3333	16.6667
STDEV	2.95804	2.92024		STDEV	5.84047	8.26304		STDEV	7.29726	8.29156
SE	0.986013	0.973412		SE	1.94682	2.75435		SE	2.43242	2.76385

## Sheet: Number of yellow leaves
The percentage of yellow leaves were recorded in banana plants grown in culture media containing PEG with or without SNP after 11 days of treatment
Control			PEG			PEG+SNP
Replicate	11-day		Replicate	11-day		Replicate	11-day
R1	20		R1	80		R1	80
	20			100			80
	20			100			80
R2	40		R2	80		R2	75
	50			80			60
	40			60			57.1429
R3	20		R3	100		R3	50
	20			66.6667			80
	40			83.3333			60
Average	30		Average	83.3333		Average	69.127
STDEV	12.2474		STDEV	14.5297		STDEV	12.1627
SE	4.08248		SE	4.84322		SE	4.05423

## Sheet: RWC
	Relative water content
	Treatment	Replicate	2019-03-04	2019-04-04	2019-06-04	LFW-DW	TW-DW	RWC	SD	SE
			LFW (mg)	TW (mg)	DW (mg)
	Control	1	313.9	315.9	220	93.9	95.9	97.9145	3.85956	2.22832
		2	169.4	173.3	129	40.4	44.3	91.1964
		3	269.1	270.4	210	59.1	60.4	97.8477
	PEG	1	203.9	221.9	165	38.9	56.9	68.3656	5.02618	2.90187
		2	138.8	152.7	106	32.8	46.7	70.2355
		3	262.6	278.7	206	56.6	72.7	77.8542
	PEG+SNP	1	171.5	184.1	134	37.5	50.1	74.8503	12.1103	6.9919
		2	233.1	246.4	187	46.1	59.4	77.6094
		3	238	283.1	182	56	101.1	55.3907
