# Supplementary material for: Osmotic stress in banana is relieved by exogenous nitric oxide
Source: PeerJ. 2021 Feb 9;9:e10879. doi: 10.7717/peerj.10879 (PMC7879939; doi:10.7717/peerj.10879)
Supplement: Supplemental Information 7 — Antioxidant assays for banana leaves and roots treated with PEG and with or without SNP under osmotic stress. [file peerj-09-10879-s007.xlsx]

## Sheet: APX
	Ascorbate Peroxidase
	Leaf	Rep	Weight (mg)	Vol (µl)	A290	[Conc.]	A340		dA/min	Total vol (ml)	Extinction coefficient (mmol-1cm-1)	Unit activity	Protein content (mg/g FW)	Specific Activity (m mol UA/mg protein)	Average	STDEV	SE	Average (gp)	STDEV (gp)	SE (gp)
							0s	60s
	Control 1	1	170	850	0.365	0.366344	0.814	0.781	0.033	3	2.8	0.176786	1.8131	0.0975044	0.0346659	0.0544205	0.0314197	0.0809209	0.0553018	0.0184339
		2			0.359	0.358898	0.781	0.78	0.001	3	2.8	0.00535714		0.00295468
		3				0.362621	0.809	0.808	0.001	3	2.8	0.00641574		0.00353854
	Control 2	1	190	950	0.389	0.396128	0.862	0.841	0.021	3	2.8	0.134731	1.99305	0.0676002	0.115607	0.0467332	0.0269814
		2			0.393	0.401092	0.871	0.821	0.05	3	2.8	0.320787		0.160953
		3				0.39861	0.902	0.858	0.044	3	2.8	0.235714		0.118268
	Control 3	1	190	950	0.311	0.29933	0.826	0.808	0.018	3	2.8	0.0964286	1.50596	0.0640314	0.0924898	0.0432764	0.0249857
		2			0.314	0.303053	0.847	0.827	0.02	3	2.8	0.107143		0.071146
		3				0.301191	0.845	0.805	0.04	3	2.8	0.214286		0.142292
	PEG 1	1	180	900	0.427	0.443286	0.86	0.806	0.054	3	2.8	0.289286	2.18541	0.132372	0.107858	0.0272968	0.0157598	0.0880726	0.0333149	0.011105
		2			0.417	0.430876	0.872	0.84	0.032	3	2.8	0.171429		0.0784424
		3				0.437081	0.899	0.853	0.046	3	2.8	0.246429		0.112761
	PEG 2	1	190	950	0.548	0.593448	0.86	0.803	0.057	3	2.8	0.305357	2.97344	0.102695	0.0966893	0.0381907	0.0220494
		2			0.55	0.59593	0.875	0.802	0.073	3	2.8	0.391071		0.131521
		3				0.594689	0.847	0.816	0.031	3	2.8	0.166071		0.0558516
	PEG 3	1	190	950	0.595	0.651775	0.874	0.825	0.049	3	2.8	0.2625	3.26198	0.0804727	0.0596702	0.0180902	0.0104444
		2			0.596	0.653016	0.864	0.835	0.029	3	2.8	0.155357		0.0476267
		3				0.652395	0.891	0.86	0.031	3	2.8	0.166071		0.0509113
	PEG+SNP 1	1	210	1050	0.461	0.48548	0.844	0.801	0.043	3	2.8	0.230357	2.43671	0.0945362	0.0835436	0.0209725	0.0121085	0.1465	0.0721561	0.024052
		2			0.464	0.489203	0.821	0.794	0.027	3	2.8	0.144643		0.0593599
		3				0.487342	0.726	0.704	0.022	3	2.8	0.235714		0.0967347
	PEG+SNP 2	1	210	1050	0.482	0.511541	0.78	0.736	0.044	3	2.8	0.235714	2.53599	0.0929477	0.144703	0.051235	0.0295805
		2			0.475	0.502854	0.835	0.766	0.069	3	2.8	0.369643		0.145759
		3				0.507198	0.682	0.645	0.037	3	2.8	0.495536		0.195401
	PEG+SNP 3	1	200	1000	0.367	0.368826	0.697	0.664	0.033	3	2.8	0.353571	1.85964	0.190129	0.211254	0.0743059	0.0429005
		2			0.372	0.375031	0.709	0.683	0.026	3	2.8	0.278571		0.149798
		3				0.371929	0.714	0.663	0.051	3	2.8	0.546429		0.293835
	Root	Rep	Weight (mg)	Vol (µl)	A595	[Conc.]	A340		dA/min	Total vol (ml)	Extinction coefficient (mmol-1cm-1)	Unit activity	Protein content (mg/g FW)	Specific Activity (m mol UA/mg protein)	Average	STDEV	SE	Average (gp)	STDEV (gp)	SE (gp)
							0s	60s
	Control 1	1	110	650	0.169	0.123107	0.649	0.601	0.048	3	2.8	0.514286	0.69812	0.736672	0.583199	0.214863	0.124051	0.455293	0.174451	0.0581504
		2			0.161	0.113179	0.644	0.6	0.044	3	2.8	0.471429		0.675283
		3				0.118143	0.633	0.611	0.022	3	2.8	0.235714		0.337641
	Control 2	1	130	650	0.236	0.206255	0.632	0.589	0.043	3	2.8	0.460714	1.03748	0.444071	0.426859	0.160765	0.0928176
		2			0.238	0.208737	0.649	0.593	0.056	3	2.8	0.6		0.578325
		3				0.207496	0.629	0.604	0.025	3	2.8	0.267857		0.258181
	Control 3	1	160	800	0.218	0.183917	0.644	0.608	0.036	3	2.8	0.385714	0.913378	0.422294	0.355822	0.0955385	0.0551592
		2			0.216	0.181435	0.629	0.595	0.034	3	2.8	0.364286		0.398833
		3				0.182676	0.646	0.625	0.021	3	2.8	0.225		0.246338
	PEG 1	1	100	550	0.276	0.255895	0.657	0.618	0.039	3	2.8	0.835714	1.41083	0.592355	0.556915	0.0488245	0.0281888	0.625669	0.111269	0.0370898
		2			0.277	0.257136	0.654	0.621	0.033	3	2.8	0.707143		0.501223
		3				0.256515	0.653	0.615	0.038	3	2.8	0.814286		0.577166
	PEG 2	1	100	550	0.275	0.254654	0.638	0.588	0.05	3	2.8	1.07143	1.39377	0.768727	0.614981	0.136652	0.078896
		2			0.273	0.252172	0.65	0.613	0.037	3	2.8	0.792857		0.568858
		3				0.253413	0.639	0.606	0.033	3	2.8	0.707143		0.50736
	PEG 3	1	120	600	0.356	0.355175	0.657	0.594	0.063	3	2.8	1.35	1.77277	0.761519	0.70511	0.10834	0.06255
		2			0.355	0.353934	0.672	0.608	0.064	3	2.8	1.37143		0.773607
		3				0.354554	0.659	0.611	0.048	3	2.8	1.02857		0.580205
	PEG+SNP 1	1	120	600	0.24	0.211219	0.628	0.579	0.049	3	2.8	0.525	1.04058	0.504526	0.573169	0.0934276	0.0539405	0.479373	0.120933	0.040311
		2			0.235	0.205014	0.654	0.621	0.033	3	2.8	0.707143		0.679566
		3				0.208116	0.644	0.618	0.026	3	2.8	0.557143		0.535415
	PEG+SNP 2	1	140	700	0.331	0.32415	0.644	0.586	0.058	3	2.8	0.621429	1.63936	0.379067	0.355103	0.090639	0.0523304
		2			0.337	0.331596	0.664	0.598	0.066	3	2.8	0.707143		0.431352
		3				0.327873	0.646	0.607	0.039	3	2.8	0.417857		0.25489
	PEG+SNP 3	1	130	650	0.31	0.298089	0.659	0.58	0.079	3	2.8	0.846429	1.47803	0.572672	0.509847	0.0616521	0.0355949
		2			0.306	0.293125	0.67	0.6	0.07	3	2.8	0.75		0.507431
		3				0.295607	0.656	0.594	0.062	3	2.8	0.664286		0.449439

## Sheet: CAT
	Catalase
	Leaf	Rep	Weight (mg)	Vol (µl)	A595	[Conc.]	A240									dA/min	Total vol (ml)	Extinction coefficient (M-1cm-1)	Unit activity (U/mg)	Average	STDEV	SE	Average (gp)	STDEV (gp)	SE (gp)
							0s	30s	60s	90s	120s	150s	180s	210s	240s
	Control 1	1	170	850	0.452	0.474311	0.771	0.732	0.72	0.707	0.69	0.672	0.657	0.647	0.631	0.035	3	39.4	56.6307	55.6869	0.842044	0.486155	51.506	10.2578	3.41928
		2			0.446	0.466865	0.794	0.754	0.742	0.739	0.718	0.701	0.686	0.675	0.658	0.034	3	39.4	55.0127
		3				0.470588	0.793	0.761	0.743	0.731	0.709	0.695	0.68	0.667	0.656	0.03425	3	39.4	55.4172
	Control 2	1	185	925	0.362	0.362621	0.8	0.772	0.778	0.773	0.765	0.758	0.741	0.727	0.722	0.0195	3	39.4	40.7364	40.3883	1.08717	0.627681
		2			0.365	0.366344	0.791	0.781	0.767	0.762	0.752	0.744	0.735	0.727	0.716	0.01875	3	39.4	39.1696
		3				0.364483	0.806	0.786	0.787	0.774	0.763	0.748	0.741	0.733	0.727	0.01975	3	39.4	41.2587
	Control 3	1	190	950	0.387	0.393646	0.821	0.718	0.761	0.759	0.703	0.704	0.689	0.671	0.676	0.03625	3	39.4	70.2283	58.4429	11.6274	6.71306
		2			0.386	0.392405	0.754	0.739	0.728	0.717	0.701	0.689	0.679	0.665	0.657	0.02425	3	39.4	46.9803
		3				0.393026	0.791	0.755	0.757	0.739	0.727	0.707	0.693	0.684	0.671	0.03	3	39.4	58.12
	PEG 1	1	180	900	0.541	0.58476	0.901	0.883	0.874	0.859	0.846	0.836	0.826	0.818	0.807	0.0235	3	39.4	30.73	30.1851	2.1767	1.25672	27.9714	4.32544	1.44181
		2			0.537	0.579796	0.856	0.826	0.821	0.81	0.798	0.787	0.775	0.766	0.758	0.0245	3	39.4	32.0376
		3				0.582278	0.843	0.8	0.817	0.808	0.798	0.789	0.777	0.771	0.758	0.02125	3	39.4	27.7877
	PEG 2	1	190	950	0.653	0.723753	0.885	0.864	0.845	0.832	0.817	0.803	0.791	0.779	0.768	0.02925	3	39.4	30.7723	31.2107	0.759249	0.438353
		2			0.653	0.723753	0.891	0.87	0.853	0.837	0.823	0.811	0.796	0.786	0.774	0.02925	3	39.4	30.7723
		3				0.723753	0.895	0.87	0.855	0.839	0.823	0.81	0.796	0.784	0.773	0.0305	3	39.4	32.0874
	PEG 3	1	190	950	0.484	0.514023	0.842	0.839	0.827	0.818	0.813	0.805	0.717	0.79	0.786	0.014	3	39.4	21.0172	22.5185	1.35319	0.781266
		2			0.473	0.500372	0.847	0.84	0.829	0.823	0.818	0.808	0.8	0.794	0.786	0.01525	3	39.4	22.8938
		3				0.507198	0.857	0.857	0.843	0.835	0.827	0.82	0.812	0.801	0.794	0.01575	3	39.4	23.6444
	PEG+SNP 1	1	210	1050	0.601	0.659221	0.864	0.843	0.827	0.813	0.801	0.783	0.772	0.759	0.747	0.02925	3	39.4	33.2834	35.7489	3.78824	2.18714	34.2816	4.78391	1.59464											`
		2			0.617	0.679077	1.071	1.042	1.023	1.007	0.989	0.973	0.956	0.942	0.93	0.03525	3	39.4	40.1108
		3				0.669149	0.857	0.839	0.821	0.804	0.79	0.776	0.763	0.75	0.738	0.02975	3	39.4	33.8524
	PEG+SNP 2	1	210	1050	0.553	0.599653	0.843	0.823	0.811	0.801	0.788	0.778	0.769	0.759	0.749	0.0235	3	39.4	29.8088	28.7517	0.915431	0.528524
		2			0.554	0.600894	0.837	0.822	0.812	0.799	0.787	0.777	0.767	0.759	0.748	0.02225	3	39.4	28.2232
		3				0.600273	0.862	0.851	0.835	0.825	0.813	0.8	0.792	0.783	0.773	0.02225	3	39.4	28.2232
	PEG+SNP 3	1	200	1000	0.531	0.57235	0.852	0.83	0.818	0.803	0.788	0.774	0.761	0.75	0.739	0.02825	3	39.4	37.787	38.3443	1.5803	0.912388
		2			0.526	0.566145	0.858	0.844	0.824	0.809	0.796	0.789	0.773	0.76	0.747	0.02775	3	39.4	37.1182
		3				0.569248	0.875	0.853	0.836	0.822	0.808	0.792	0.778	0.767	0.755	0.03	3	39.4	40.1278
	Root	Rep	Weight (mg)	Vol (µl)	A595	[Conc.]	A240									dA/min	Total vol (ml)	Extinction coefficient (µmol-1cm-1)	Unit activity	Average	STDEV	SE	Average (gp)	STDEV (gp)	SE (gp)
							0s	30s	60s	90s	120s	150s	180s	210s	240s
	Control 1	1	170	850	0.224	0.191363	0.702	0.699	0.696	0.688	0.678	0.677	0.669	0.667	0.659	0.01075	3	39.4	44.0594	50.129	15.1674	8.75692	31.256	17.4448	5.81495
		2			0.215	0.180194	0.704	0.693	0.692	0.685	0.679	0.674	0.67	0.663	0.658	0.0115	3	39.4	67.3912
		3				0.185778	0.698	0.694	0.689	0.684	0.679	0.674	0.67	0.665	0.66	0.0095	3	39.4	38.9362
	Control 2	1	170	850	0.171	0.125589	0.662	0.656	0.661	0.659	0.654	0.652	0.648	0.645	0.642	0.005	3	39.4	29.3005	29.3005	1.46503	0.845834
		2			0.178	0.134276	0.666	0.665	0.663	0.66	0.656	0.656	0.651	0.648	0.645	0.00525	3	39.4	30.7656
		3				0.129933	0.663	0.66	0.662	0.659	0.656	0.654	0.65	0.646	0.644	0.00475	3	39.4	27.8355
	Control 3	1	170	850	0.218	0.183917	0.693	0.692	0.693	0.691	0.688	0.689	0.686	0.683	0.682	0.00275	3	39.4	11.5408	14.3386	3.97208	2.29328
		2			0.214	0.178953	0.697	0.697	0.694	0.691	0.69	0.69	0.688	0.686	0.685	0.003	3	39.4	12.59
		3				0.181435	0.701	0.697	0.698	0.694	0.693	0.689	0.688	0.685	0.683	0.0045	3	39.4	18.885
	PEG 1	1	100	600	0.311	0.29933	0.64	0.641	0.639	0.636	0.637	0.634	0.634	0.63	0.627	0.00325	3	39.4	8.28437	6.97363	1.74768	1.00903	8.87867	3.91075	1.30358
		2			0.31	0.298089	0.639	0.642	0.638	0.637	0.636	0.635	0.635	0.632	0.632	0.00175	3	39.4	4.9894
		3				0.298709	0.737	0.737	0.737	0.734	0.733	0.731	0.729	0.727	0.725	0.003	3	39.4	7.64711
	PEG 2	1	100	600	0.284	0.265823	0.752	0.761	0.756	0.757	0.756	0.755	0.752	0.75	0.746	0.0015	3	39.4	4.27663	5.93976	1.48375	0.856644
		2			0.286	0.268305	0.663	0.664	0.662	0.661	0.659	0.659	0.657	0.655	0.653	0.0025	3	39.4	7.12771
		3				0.267064	0.663	0.663	0.662	0.66	0.659	0.659	0.658	0.654	0.654	0.00225	3	39.4	6.41494
	PEG 3	1	170	850	0.273	0.252172	0.643	0.642	0.639	0.638	0.635	0.633	0.63	0.627	0.625	0.0045	3	39.4	13.7226	13.7226	1.52473	0.880306
		2			0.269	0.247208	0.666	0.664	0.663	0.659	0.656	0.654	0.652	0.649	0.646	0.005	3	39.4	15.2473
		3				0.24969	0.666	0.666	0.666	0.664	0.66	0.658	0.656	0.653	0.65	0.004	3	39.4	12.1979
	PEG+SNP 1	1	120	600	0.276	0.255895	0.711	0.711	0.71	0.705	0.703	0.7	0.696	0.694	0.69	0.00525	3	39.4	15.97	17.7445	2.44459	1.41139	18.6817	7.91234	2.63745
		2			0.267	0.244726	0.715	0.714	0.713	0.712	0.709	0.705	0.702	0.698	0.693	0.0055	3	39.4	16.7305
		3				0.25031	0.717	0.716	0.713	0.709	0.706	0.704	0.698	0.694	0.69	0.00675	3	39.4	20.5329
	PEG+SNP 2	1	130	650	0.339	0.334078	0.808	0.81	0.807	0.805	0.803	0.8	0.798	0.794	0.789	0.00475	3	39.4	10.806	10.2373	0.568737	0.32836
		2			0.34	0.335319	0.815	0.817	0.812	0.811	0.808	0.807	0.802	0.8	0.797	0.0045	3	39.4	10.2373
		3				0.334698	0.814	0.817	0.818	0.814	0.809	0.809	0.804	0.799	0.797	0.00425	3	39.4	9.66853
	PEG+SNP 3	1	130	650	0.276	0.255895	0.72	0.717	0.712	0.708	0.702	0.698	0.692	0.688	0.681	0.00975	3	39.4	28.8019	28.0633	1.95391	1.12809
		2			0.279	0.259618	0.718	0.716	0.71	0.708	0.702	0.697	0.692	0.688	0.683	0.00875	3	39.4	25.8478
		3				0.257756	0.726	0.72	0.716	0.711	0.707	0.703	0.697	0.693	0.686	0.01	3	39.4	29.5404

## Sheet: GR
	Glutathione Reductase
	Leaf	Rep	Weight (mg)	Vol (µl)	A595	[Conc.]	A340					dA/min	Total vol (ml)	Extinction coefficient 6.22^-3 (nmol/mL)	Unit activity	Protein content (mg/g FW)	Specific Activity (m mol UA/mg protein)	Average	STDEV	SE	Average (gp)	STDEV (gp)	SE (gp)
							0s	30s	60s	90s	120s
	Control 1	1	160	1000	0.498	0.542	0.815	0.797	0.787	0.779	0.768	0.028	3	0.00622	45.0161	3.47187	12.9659	10.9593	6.0436	3.48927	10.2329	3.87182	1.29061
		2			0.521	0.569	0.821	0.816	0.812	0.807	0.8	0.009	3	0.00622	14.4695		4.16762
		3				0.5555	0.854	0.83	0.82	0.797	0.807	0.034	3	0.00622	54.6624		15.7443
	Control 2	1	200	1200	0.435	0.469	0.907	0.898	0.885	0.864	0.85	0.022	3	0.00622	35.3698	2.898	12.2049	12.3898	0.847422	0.489259
		2			0.459	0.497	0.893	0.885	0.872	0.859	0.847	0.021	3	0.00622	33.7621		11.6501
		3				0.483	0.905	0.89	0.881	0.863	0.851	0.024	3	0.00622	38.5852		13.3144
	Control 3	1	200	1400	0.407	0.437	0.902	0.899	0.891	0.886	0.88	0.011	3	0.00622	17.6849	3.0625	5.77466	7.34956	1.57491	0.909273
		2			0.408	0.438	0.969	0.96	0.955	0.949	0.942	0.014	3	0.00622	22.508		7.34956
		3				0.4375	0.927	0.922	0.91	0.908	0.904	0.017	3	0.00622	27.3312		8.92447
	PEG 1	1	180	1100	0.642	0.709	0.935	0.92	0.905	0.887	0.868	0.03	3	0.00622	48.2315	4.32667	11.1475	15.2349	3.77116	2.17728	16.0383	5.80668	1.93556
		2			0.64	0.707	0.942	0.91	0.892	0.872	0.855	0.05	3	0.00622	80.3859		18.5792
		3				0.708	0.966	0.947	0.923	0.894	0.885	0.043	3	0.00622	69.1318		15.9781
	PEG 2	1	200	1200	0.685	0.759	0.9	0.85	0.83	0.81	0.793	0.07	3	0.00622	112.54	4.494	25.0423	22.0611	4.85712	2.80426
		2			0.668	0.739	0.905	0.851	0.836	0.814	0.796	0.069	3	0.00622	110.932		24.6846
		3				0.749	0.814	0.806	0.791	0.78		0.023	3	0.00622	73.955		16.4564
	PEG 3	1	200	1400	0.472	0.512	0.948	0.935	0.924	0.91	0.895	0.024	3	0.00622	38.5852	3.5665	10.8188	10.8188	0.901566	0.520519
		2			0.468	0.507	0.957	0.945	0.935	0.918	0.905	0.022	3	0.00622	35.3698		9.91722
		3				0.5095	0.969	0.958	0.943	0.929	0.916	0.026	3	0.00622	41.8006		11.7204
	PEG+SNP 1	1	190	1100	0.624	0.688	0.981	0.927	0.907	0.891	0.879	0.074	3	0.00622	118.971	3.905	30.4663	21.6833	9.3007	5.36976	15.9671	6.67309	2.22436
		2			0.6	0.661	0.946	0.931	0.917	0.9	0.886	0.029	3	0.00622	46.6238		11.9395
		3				0.6745	0.978	0.939	0.923	0.918	0.904	0.055	3	0.00622	88.4244		22.6439
	PEG+SNP 2	1	200	1400	0.497	0.541	0.905	0.896	0.885	0.876	0.867	0.02	3	0.00622	32.1543	3.7835	8.49857	11.898	3.63059	2.09612
		2			0.796	0.54	0.956	0.937	0.919	0.902	0.895	0.037	3	0.00622	59.4855		15.7224
		3				0.5405	0.927	0.92	0.9	0.905	0.898	0.027	3	0.00622	43.4084		11.4731
	PEG+SNP 3	1	200	1400	0.447	0.483	0.909	0.893	0.879	0.865	0.853	0.03	3	0.00622	48.2315	3.4055	14.1628	14.3202	0.721136	0.416348
		2			0.453	0.49	0.929	0.909	0.897	0.885	0.874	0.032	3	0.00622	51.4469		15.107
		3				0.4865	0.945	0.928	0.916	0.906	0.895	0.029	3	0.00622	46.6238		13.6907
	Root	Rep	Weight (mg)	Vol (µl)	A595	[Conc.]	A340					dA/min	Total vol (ml)	Extinction coefficient 6.22^10-3 (nmol/mL)	Unit activity	Protein content (mg/g FW)	Specific Activity (m mol UA/mg protein)	Average	STDEV	SE	Average (gp)	STDEV (gp)	SE (gp)
							0s	30s	60s	90s	120s
	Control 1	1	200	1400	0.236	0.238	0.785	0.778	0.774	0.768	0.764	0.011	3	0.00622	17.6849	1.8445	9.5879	9.5879	0	0	9.49409	0.739667	0.246556
		2			0.28	0.289	0.792	0.784	0.781	0.774	0.768	0.011	3	0.00622	17.6849		9.5879
		3				0.2635	0.797	0.791	0.786	0.779	0.774	0.011	3	0.00622	17.6849		9.5879
	Control 2	1	200	1200	0.3	0.313	0.636	0.63	0.624	0.613	0.605	0.012	3	0.00622	19.2926	1.749	11.0306	10.1114	0.919221	0.530712
		2			0.265	0.27	0.637	0.629	0.626	0.612	0.604	0.011	3	0.00622	17.6849		10.1114
		3				0.2915	0.657	0.648	0.647	0.631	0.622	0.01	3	0.00622	16.0772		9.19221
	Control 3	1	200	1400	0.262	0.268	0.787	0.781	0.777	0.774	0.765	0.01	3	0.00622	16.0772	1.8305	8.78294	8.78294	0	0
		2			0.25	0.255	0.77	0.766	0.76	0.754	0.75	0.01	3	0.00622	16.0772		8.78294
		3				0.2615	0.775	0.769	0.765	0.761	0.753	0.01	3	0.00622	16.0772		8.78294
	PEG 1	1	190	1400	0.359	0.381	0.819	0.81	0.802	0.794	0.785	0.017	3	0.00622	27.3312	2.8	9.76114	9.18695	0.574185	0.331506	11.193	1.75046	0.583486
		2			0.357	0.379	0.81	0.802	0.795	0.788	0.782	0.015	3	0.00622	24.1158		8.61277
		3				0.38	0.826	0.82	0.81	0.804	0.796	0.016	3	0.00622	25.7235		9.18695
	PEG 2	1	220	1200	0.378	0.403	0.669	0.661	0.653	0.644	0.633	0.016	3	0.00622	25.7235	2.11364	12.1702	12.9309	0.76064	0.439156
		2			0.351	0.372	0.706	0.696	0.688	0.68	0.67	0.018	3	0.00622	28.9389		13.6915
		3				0.3875	0.696	0.689	0.679	0.669	0.66	0.017	3	0.00622	27.3312		12.9309
	PEG 3	1	200	1400	0.397	0.425	0.799	0.788	0.779	0.769	0.759	0.02	3	0.00622	32.1543	2.9925	10.745	11.4613	0.820661	0.473809
		2			0.401	0.43	0.786	0.776	0.763	0.755	0.746	0.023	3	0.00622	36.9775		12.3567
		3				0.4275	0.801	0.788	0.78	0.777	0.76	0.021	3	0.00622	33.7621		11.2822
	PEG+SNP 1	1	200	1200	0.492	0.535	0.732	0.717	0.706	0.689	0.675	0.026	3	0.00622	41.8006	3.144	13.2954	16.1931	2.6241	1.51502	13.4436	2.54542	0.848473
		2			0.473	0.513	0.747	0.73	0.714	0.698	0.682	0.033	3	0.00622	53.0547		16.8749
		3				0.524	0.728	0.71	0.692	0.682	0.665	0.036	3	0.00622	57.8778		18.409
	PEG+SNP 2	1	200	1400	0.453	0.49	0.796	0.779	0.768	0.751	0.737	0.028	3	0.00622	45.0161	3.374	13.3421	12.7067	0.727869	0.420235
		2			0.439	0.474	0.804	0.788	0.777	0.764	0.749	0.027	3	0.00622	43.4084		12.8655
		3				0.482	0.816	0.803	0.791	0.779	0.765	0.025	3	0.00622	40.1929		11.9125
	PEG+SNP 3	1	200	1400	0.536	0.586	0.841	0.828	0.815	0.805	0.789	0.026	3	0.00622	41.8006	3.563	11.7319	11.4311	0.521031	0.300817
		2				0.509	0.857	0.843	0.831	0.819	0.803	0.026	3	0.00622	41.8006		11.7319
		3				0.491	0.898	0.888	0.874	0.855	0.843	0.024	3	0.00622	38.5852		10.8294

## Sheet: SOD
	Superoxide Dismutase
	Leaf	Replicate	Weight (mg)	Vol (µl)	A595	[Conc.]	A560			dA	% inhibition by 100 ul	50% inhibition by	U of enzyme in 100 ul	Total U	Total protein (mg)	U / mg protein	Activity	Mean Activity	Average SOD activity U/mg protein	SD	SE
							0	30	60
	Control 1	1	0.15	750	0.457	0.480516	0.399	0.399	0.401	1.058	72.615	68.8563	1.4523	10.8922	0.357595	30.4597	72.615	75.259	29.5112	1.62399	0.54133
		2				0.476793	0.357	0.356	0.358	1.1	75.4976	66.2273	1.50995	11.3246		31.6689	75.4976
		3					0.393	0.393	0.396	1.064	73.0268	68.468	1.46054	10.954		30.6325	73.0268
	Blank						1.457	1.454	1.456
	Control 2	1	0.18	900	0.526	0.566145	0.155	0.158	0.158						0.507297
		2			0.522	0.561181	0.191	0.192	0.192	1.101	85.2167	58.6739	1.70433	15.339		30.2367	85.2167
		3				0.563663	0.194	0.193	0.195	1.098	84.9845	58.8342	1.69969	15.2972		30.1543	84.9845
		4					0.222	0.221	0.222	1.07	82.8173	60.3738	1.65635	14.9071		29.3854	82.8173
	Blank						1.379	1.378	1.378
							1.194	1.189	1.189
							1.303	1.299	1.303
							1.292
	Control 3	1	0.17	850	0.464	0.489203	0.462	0.463	0.464	0.83	64.2415	77.8313	1.28483	10.9211	0.415823	26.2637	64.2415
		2			0.464	0.489203	0.407	0.407	0.407	0.885	68.4985	72.9944	1.36997	11.6447		28.0041	68.4985
		3				0.489203	0.379	0.375	0.379
		4					0.382	0.38	0.381	0.91	70.4334	70.989	1.40867	11.9737		28.7952	70.4334
	Blank						1.379	1.378	1.378
							1.194	1.189	1.189
							1.303	1.299	1.303
							1.292
	PEG 1	1	0.18	900	0.53	0.571109	0.303	0.304	0.303	0.871333	74.1981	67.3871	1.48396	13.3557	0.512882	26.0404	74.1981	77.5229	26.5391	1.57925	0.526418
		2			0.528	0.568627	0.315	0.314	0.315	0.859333	73.1763	68.3282	1.46353	13.1717		25.6818	73.1763
		3				0.569868	0.304	0.3	0.301	0.870333	74.113	67.4646	1.48226	13.3403		26.0106	74.113
	Blank						1.129	1.129	1.13
							1.274	1.267	1.274
							1.12	1.121	1.121
							1.17433
	PEG 2	1	0.19	950	0.557	0.604617	0.22	0.223	0.223	0.909	77.4056	64.5948	1.54811	14.7071	0.578512	25.4222	77.4056
		2			0.564	0.613304	0.229	0.23	0.231	0.9	76.6392	65.2407	1.53278	14.5615		25.1705	76.6392
		3				0.60896	0.241	0.241	0.242	0.888	75.6174	66.1224	1.51235	14.3673		24.8349	75.6174
	Blank						1.129	1.129	1.13
							1.274	1.267	1.274
							1.12	1.121	1.121
							1.17433
	PEG 3	1	0.19	950	0.531	0.57235	0.239	0.239	0.241	1.213	83.5399	59.8516	1.6708	15.8726	0.54668	29.0345	83.5399
		2			0.536	0.578555	0.263	0.264	0.264	1.189	81.8871	61.0597	1.63774	15.5585		28.46	81.8871
		3				0.575453	0.274	0.275	0.276	1.178	81.1295	61.6299	1.62259	15.4146		28.1967	81.1295
	Blank						1.466	1.461	1.463
							1.471	1.474	1.47
							1.419	1.412	1.415
							1.452
	PEG+SNP 1	1	0.19	950	0.621	0.684041	0.204	0.204	0.204	1.248	85.9504	58.1731	1.71901	16.3306	0.63746	25.6182	85.9504	75.7626	29.0714	3.55537	1.18512
		2			0.6	0.65798	0.218	0.218	0.219	1.234	84.9862	58.8331	1.69972	16.1474		25.3308	84.9862
		3				0.67101	0.243	0.247	0.245	1.209	83.2645	60.0496	1.66529	15.8202		24.8176	83.2645
	Blank						1.466	1.461	1.463
							1.471	1.474	1.47
							1.419	1.412	1.415
							1.452
	PEG+SNP 2	1	0.21	1000	0.493	0.525192	0.317	0.318	0.319	0.861333	73.0976	68.4017	1.46195	14.6195	0.499131	29.2899	69.6168
		2			0.509	0.545048	0.298	0.3	0.3	0.880333	74.71	66.9254	1.4942	14.942		29.936	71.1524
		3			0.472	0.499131	0.385	0.386	0.387	0.793333	67.3267	74.2647	1.34653	13.4653		26.9776	64.1207
	Blank						1.208	1.206	1.208
							1.065	1.058	1.061
							1.262	1.259	1.264
							1.17833
	PEG+SNP 3	1	0.2	1000	0.41	0.422189	0.294	0.296	0.297	0.884333	75.0495	66.6227	1.50099	15.0099	0.447009	33.5785	75.0495
		2			0.444	0.464383	0.31	0.308	0.312	0.868333	73.6917	67.8503	1.47383	14.7383		32.971	73.6917
		3			0.436	0.454455	0.306	0.304	0.307	0.872333	74.0311	67.5392	1.48062	14.8062		33.1229	74.0311
						0.447009	0.354	0.355	0.356
	Blank						1.208	1.206	1.208
							1.065	1.058	1.061
							1.262	1.259	1.264
							1.17833
	Root	Replicate	Weight (mg)	Vol (µl)	A595	[Conc.]	A560			dA	% inhibition by 100ul	50% inhibition by	U of enzyme in 100ul	Total U	Total protein (mg)	U / mg protein	Activity	Mean Activity	Average SOD activity U/mg protein	SD	SE
							0	30	60
	Control 1	1	0.15	750	0.267	0.244726	0.77	0.77	0.772	0.687	47.1517	106.041	0.943034	7.07275	0.188663	37.4887	47.1517	36.9409	34.0318	3.18809	1.0627
		2			0.278	0.258377	0.842	0.841	0.843	0.615	42.21	118.455	0.8442	6.3315		33.5598	42.21
		3				0.251551	0.773	0.772	0.773	0.684	46.9458	106.506	0.938916	7.04187		37.325	46.9458
	Blank						1.457	1.454	1.456
	Control 2	1	0.11	550	0.226	0.193845	0.872	0.871	0.87	0.42	32.5077	153.81	0.650155	3.57585	0.105932	33.7561	32.5077
		2			0.224	0.191363	0.819	0.818	0.819	0.473	36.6099	136.575	0.732198	4.02709		38.0158	36.6099
		3				0.192604	0.885	0.885	0.886	0.407	31.5015	158.722	0.630031	3.46517		32.7113	31.5015
	Blank						1.379	1.378	1.378
							1.194	1.189	1.189
							1.303	1.299	1.303
							1.292
	Control 3	1	0.157	850	0.224	0.191363	0.875	0.872	0.874	0.417	32.2755	154.916	0.645511	5.48684	0.160549	34.1756	34.948
		2			0.22	0.186399	0.919	0.918	0.919	0.373	28.87	173.19	0.577399	4.90789		30.5695	31.2605
		3				0.188881	0.942	0.941	0.949	0.35	27.0898	184.571	0.541796	4.60526		28.6846	29.3329
	Blank						1.379	1.378	1.378
							1.194	1.189	1.189
							1.303	1.299	1.303
							1.292
	PEG 1	1	0.1	550	0.35	0.347729	0.55	0.554	0.552	0.624333	53.1649	94.047	1.0633	5.84814	0.185791	31.4771	58.4814	48.6494	33.8047	6.10889	2.0363
		2			0.334	0.327873	0.59	0.588	0.588	0.584333	49.7587	100.485	0.995175	5.47346		29.4604	54.7346
		3				0.337801	0.617	0.617	0.617	0.557333	47.4596	105.353	0.949191	5.22055		28.0991	52.2055
	Blank						1.129	1.129	1.13
							1.274	1.267	1.274
							1.12	1.121	1.121
							1.17433
	PEG 2	1	0.1	550	0.273	0.252172	0.484	0.484	0.485	0.690333	58.7851	85.0555	1.1757	6.46636	0.143472	45.0705	64.6636
		2			0.287	0.269546	0.604	0.603	0.603	0.570333	48.5666	102.951	0.971331	5.34232		37.2359	53.4232
		3				0.260859	0.608	0.607	0.608	0.566333	48.2259	103.679	0.964519	5.30485		36.9748	53.0485
	Blank						1.129	1.129	1.13
							1.274	1.267	1.274
							1.12	1.121	1.121
							1.17433
	PEG 3	1	0.1	550	0.234	0.203773	1.014	1.015	1.014	0.438	30.1653	165.753	0.603306	3.31818	0.105591	31.4249	33.1818
		2			0.215	0.180194	1.092	1.092	1.099	0.36	24.7934	201.667	0.495868	2.72727		25.8287	27.2727
		3				0.191983	0.913	0.913	0.914	0.539	37.1212	134.694	0.742424	4.08333		38.6713	40.8333
	Blank						1.466	1.461	1.463
							1.471	1.474	1.47
							1.419	1.412	1.415
							1.452
	PEG+SNP 1	1	0.11	550	0.377	0.381236	0.563	0.565	0.565	0.889	61.2259	81.6648	1.22452	6.73485	0.210021	32.0675	61.2259	53.4663	30.7978	2.96367	0.987889
		2			0.378	0.382477	0.533	0.535	0.536	0.919	63.292	78.9989	1.26584	6.96212		33.1496	63.292
		3				0.381857	0.544	0.544	0.553	0.908	62.5344	79.9559	1.25069	6.87879		32.7528	62.5344
	Blank						1.466	1.461	1.463
							1.471	1.474	1.47
							1.419	1.412	1.415
							1.452
	PEG+SNP 2	1	0.11	550	0.359	0.358898	0.57	0.568	0.569	0.608333	51.6266	96.8493	1.03253	5.67893	0.196029	28.9699	51.6266
		2			0.355	0.353934	0.584	0.584	0.584	0.594333	50.4385	99.1307	1.00877	5.54823		28.3031	50.4385
		3				0.356416	0.58	0.581	0.58	0.598333	50.7779	98.468	1.01556	5.58557		28.4936	50.7779
	Blank						1.208	1.206	1.208
							1.065	1.058	1.061
							1.262	1.259	1.264
							1.17833
	PEG+SNP 3	1	0.12	600	0.317	0.306776	0.645	0.646	0.646	0.533333	45.2617	110.469	0.905233	5.4314	0.181459	29.9318	45.2617
		2			0.31	0.298089	0.694	0.692	0.693	0.484333	41.1033	121.645	0.822065	4.93239		27.1818	41.1033
		3				0.302432	0.531	0.531	0.531	0.647333	54.9364	91.0144	1.09873	6.59236		36.3297	54.9364
	Blank						1.208	1.206	1.208
							1.065	1.058	1.061
							1.262	1.259	1.264
							1.17833

## Sheet: Bradford std curve
	Bradford protein assay for enzyme calculation
	BSA Concentration (mg/ml)	Absorbance (595nm)			Average	STDEV	SE
		R1	R2	R3
	0.2	0.214	0.224	0.226	0.221333	0.0064291	0.00371184
	0.4	0.399	0.399	0.41	0.402667	0.00635085	0.00366667
	0.6	0.552	0.563	0.569	0.561333	0.00862168	0.00497773
	0.8	0.682	0.722	0.713	0.705667	0.0209841	0.0121152
